# Supplementary material for: Who turns to the human? Companion pigs’ and dogs’ behaviour in the unsolvable task paradigm
Source: Anim Cogn. 2020 Jul 17;24(1):33–40. doi: 10.1007/s10071-020-01410-2 (PMC7829225; doi:10.1007/s10071-020-01410-2)
Supplement: Supplementary file 2 — Supplementary file2 (XLSX 25 kb) [file 10071_2020_1410_MOESM2_ESM.xlsx]

## Sheet: Author information
Supplementary Dataset for the manuscript entitled:
Who turns to the human? Companion pigs’ and dogs’ behaviour in the unsolvable task paradigm
Authors and affiliations
Paula Pérez Fraga1*, Linda Gerencsér1 2, Melinda Lovas1, Dóra Újváry1, Attila Andics1 2
1 Department of Ethology, Eötvös Loránd University (ELTE), Hungary
2 MTA-ELTE ‘Lendület’ Neuroethology of Communication Research Group, Hungarian Academy of Sciences – Eötvös Loránd University, Budapest, Hungary
* Correspondence: Pauliperezfraga@gmail.com

## Sheet: Solvable trials
Subject ID	Species	Trial	Success latency (s)	Distance from species-mean				Subject ID	Species	Mean success_trials1_5 (s)	SD_trials1_5 (s)
1	Pig	1	6.2	11.28				1	Pig	4.6	1.54272
1	Pig	2	4.2	0.32				2	Pig	3.12	1.65288
1	Pig	3	2.8	0.48				3	Pig	14.92	17.8749
1	Pig	4	6.2	1.46				4	Pig	1.92	0.769415
1	Pig	5	3.6	0.76				5	Pig	5.8	3.2619
2	Pig	1	6	11.48				6	Pig	3.12	1.87936
2	Pig	2	2.4	2.12				7	Pig	3.4	1.2083
2	Pig	3	2.6	0.68				8	Pig	15.64	24.83
2	Pig	4	2.8	1.94				9	Pig	2.8	1.46287
2	Pig	5	1.8	1.04				10	Pig	10.4	10.4278
3	Pig	1	46	28.52				11	Dog	25.76	31.2747
3	Pig	2	13.2	8.68				12	Dog	8.16	8.23092
3	Pig	3	5.2	1.92				13	Dog	4.04	3.69703
3	Pig	4	8.4	3.66				14	Dog	26.16	30.8977
3	Pig	5	1.8	1.04				15	Dog	12.08	18.236
4	Pig	1	3	14.48				16	Dog	6.84	7.50786
4	Pig	2	2	2.52				17	Dog	13.88	4.95096
4	Pig	3	1.4	1.88				18	Dog	4.92	4.28159
4	Pig	4	1	3.74				19	Dog	9.76	15.3606
4	Pig	5	2.2	0.64				20	Dog	9.88	8.32418
5	Pig	1	11.4	6.08				21	Dog	18.2	24.5711
5	Pig	2	5.4	0.88				22	Dog	14.84	25.3106
5	Pig	3	5	1.72
5	Pig	4	3	1.74
5	Pig	5	4.2	1.36
6	Pig	1	6.4	11.08
6	Pig	2	3	1.52
6	Pig	3	2.2	1.08
6	Pig	4	2	2.74
6	Pig	5	2	0.84
7	Pig	1	5.4	12.08
7	Pig	2	3.4	1.12
7	Pig	3	3.2	0.08
7	Pig	4	2.2	2.54
7	Pig	5	2.8	0.04
8	Pig	1	60	42.52
8	Pig	2	4	0.52
8	Pig	3	4.4	1.12
8	Pig	4	3.2	1.54
8	Pig	5	6.6	3.76
9	Pig	1	4.8	12.68
9	Pig	2	3.8	0.72
9	Pig	3	2.4	0.88
9	Pig	4	1.6	3.14
9	Pig	5	1.4	1.44
10	Pig	1	25.6	8.12
10	Pig	2	3.8	0.72
10	Pig	3	3.6	0.32
10	Pig	4	17	12.26
10	Pig	5	2	0.84
11	Dog	1	60	34.75
11	Dog	2	60	41.2
11	Dog	3	4.4	1.217
11	Dog	4	3	1.017
11	Dog	5	1.4	9.3
12	Dog	1	21.6	3.65
12	Dog	2	1.6	17.2
12	Dog	3	10.4	4.783
12	Dog	4	4.2	0.183
12	Dog	5	3	7.7
13	Dog	1	4.4	20.85
13	Dog	2	1.8	17
13	Dog	3	0.8	4.817
13	Dog	4	3	1.017
13	Dog	5	10.2	0.5
14	Dog	1	60	34.75
14	Dog	2	60	41.2
14	Dog	3	4.6	1.017
14	Dog	4	3.2	0.817
14	Dog	5	3	7.7
15	Dog	1	8.2	17.05
15	Dog	2	2.2	16.6
15	Dog	3	3.4	2.217
15	Dog	4	2.2	1.817
15	Dog	5	44.4	33.7
16	Dog	1	19.6	5.65
16	Dog	2	7.6	11.2
16	Dog	3	2	3.617
16	Dog	4	1.8	2.217
16	Dog	5	3.2	7.5
17	Dog	1	20	5.25
17	Dog	2	13.6	5.2
17	Dog	3	6.6	0.983
17	Dog	4	16.4	12.383
17	Dog	5	12.8	2.1
18	Dog	1	7.4	17.85
18	Dog	2	11.2	7.6
18	Dog	3	3.2	2.417
18	Dog	4	1.4	2.617
18	Dog	5	1.4	9.3
19	Dog	1	3	22.25
19	Dog	2	1.6	17.2
19	Dog	3	3.8	1.817
19	Dog	4	3.2	0.817
19	Dog	5	37.2	26.5
20	Dog	1	18	7.25
20	Dog	2	5	13.8
20	Dog	3	19.8	14.183
20	Dog	4	4.4	0.383
20	Dog	5	2.2	8.5
21	Dog	1	20.8	4.45
21	Dog	2	60	41.2
21	Dog	3	2.6	3.017
21	Dog	4	2.6	1.417
21	Dog	5	5	5.7
22	Dog	1	60	34.75
22	Dog	2	1	17.8
22	Dog	3	5.8	0.183
22	Dog	4	2.8	1.217
22	Dog	5	4.6	6.1

## Sheet: Solvable_trial1
Subject ID	Species	Success (s)	Success_1st apparatus touch (s)	Apparatus_interaction (s)	Human_orientation_1st touch (s)
1	Pig	60	58.6	10.8	29
2	Pig	21.6	20.4	20.4	0
3	Pig	4.4	4	4	0
4	Pig	60	58.2	11.2	6.4
5	Pig	8.2	7.2	7.2	0
6	Pig	19.6	18.8	18.8	0
7	Pig	20	19.6	10.2	1.4
8	Pig	7.4	6.6	6.6	0
9	Pig	3	1.8	1.8	0
10	Pig	18	17	9.2	0
11	Dog	20.8	17.4	8	3.8
12	Dog	60	59.2	11.2	35
13	Dog	6.2	4.6	4.6	0
14	Dog	6	4	4	0
15	Dog	46	18	5.2	2.2
16	Dog	3	1.3	1.2	0
17	Dog	11.4	8.6	8.6	0
18	Dog	6.4	4.6	4.6	0
19	Dog	5.4	3.8	3.8	0
20	Dog	60	58.6	2.4	7.8
21	Dog	4.8	3.8	3.8	0
22	Dog	25.6	2.6	2.6	0

## Sheet: Baseline&Unsolvable phases
Subject ID	Species	Trial	Owner-orientation_YN	Experimenter-orientation_YN	Orientation to human (s) (1st 60 s)	First orientation to human (s) (1st 60 s)	Orientation-alternation (freq) (1st 60 s)	Apparatus-interaction (s) (1st 60 s)	Vocalization (s) (1st 60 s)	Vocalization (s)	Vocalization_YN			Subject ID	Species	Trial	Human-oriented vocalization (s)	Relative ratio of Human-oriented vocalization	Apparatus-oriented vocalization (s)	Relative ratio of Apparatus-oriented vocalization
1	Pig	Unsolvable	yes	yes	2.2	45.4	2	48	2.2	3.8	yes			1	Pig	Unsolvable	0.4	0.0434783	2	0.0357143
2	Pig	Unsolvable	no	yes	3	28	4	43	1.4	1.4	yes			2	Pig	Unsolvable	0	0	1.4	0.0204082
3	Pig	Unsolvable	no	yes	4.2	29.4	3	38	0.2	0.6	yes			3	Pig	Unsolvable	0	0	0.2	0.00395257
4	Pig	Unsolvable	no	no	0	60	0	54	0	0	no			4	Pig	Unsolvable	0	0	0	0
5	Pig	Unsolvable	yes	yes	2.4	55	0	51.8	0.2	0.4	yes			5	Pig	Unsolvable	0.2	0.037037	0	0
6	Pig	Unsolvable	yes	no	0	60	0	36.2	2.6	4.8	yes			6	Pig	Unsolvable	0.4	0.222222	2.2	0.0480349
7	Pig	Unsolvable	no	yes	7.4	49.2	1	46.4	0	0	no			7	Pig	Unsolvable	0	0	0	0
8	Pig	Unsolvable	no	no	0	60	0	16.4	3.4	3.8	yes			8	Pig	Unsolvable	0	0	1	0.0574713
9	Pig	Unsolvable	yes	yes	15.6	33.6	3	34.6	1.8	2.2	yes			9	Pig	Unsolvable	0.8	0.0377358	0.6	0.0131004
10	Pig	Unsolvable	no	no	0	60	0	51.8	0	0	no			10	Pig	Unsolvable	0	0	0	0
11	Dog	Unsolvable	yes	yes	14.2	27	3	12.6	0	0	no			1	Pig	Baseline	0	0	0	0
12	Dog	Unsolvable	yes	yes	5.2	34.8	6	11.4	3.6	3.6	yes			2	Pig	Baseline	0	0	0	0
13	Dog	Unsolvable	yes	yes	11.2	5.6	14	8.6	0	0	no			3	Pig	Baseline	0.4	0.0285714	0	0
14	Dog	Unsolvable	yes	yes	5	8.8	6	7.2	0	0	no			4	Pig	Baseline	0	0	0	0
15	Dog	Unsolvable	yes	yes	17.2	0.6	19	5.2	0	0	no			5	Pig	Baseline	3.2	0.190476	0.4	0.016
16	Dog	Unsolvable	yes	yes	1	39	2	53.2	0	0	no			6	Pig	Baseline	2.8	0.197183	0	0
17	Dog	Unsolvable	yes	yes	0	60	0	47.2	0	0	no			7	Pig	Baseline	0	0	0	0
18	Dog	Unsolvable	no	yes	1.8	5.2	4	26.6	0	0	no			8	Pig	Baseline	1.6	0.114286	0.8	0.0454545
19	Dog	Unsolvable	yes	yes	22	13.4	9	14.2	0.4	0.4	yes			9	Pig	Baseline	0.4	0.037037	0.2	0.0196078
20	Dog	Unsolvable	yes	yes	6.8	39.6	4	37.6	0	0	no			10	Pig	Baseline	0	0	0	0
21	Dog	Unsolvable	yes	yes	10.4	0.2	5	6.4	0	0	no
22	Dog	Unsolvable	yes	yes	21.8	9.6	18	17.6	0	0	no
1	Pig	Baseline	no	no	0	60	0	0	0	1.2	yes
2	Pig	Baseline	yes	yes	5.2	7.6	3	7.4	7.4	0	no
3	Pig	Baseline	yes	yes	14	1.2	1	1.6	1.6	0.6	yes
4	Pig	Baseline	yes	yes	18.2	2	4	19.4	19.4	0	no
5	Pig	Baseline	yes	yes	16.8	8.6	5	17.8	17.8	2.2	yes
6	Pig	Baseline	yes	yes	14.2	2.2	1	0.4	0.4	5.6	yes
7	Pig	Baseline	yes	yes	12	19	5	24.4	24.4	0	no
8	Pig	Baseline	yes	yes	14	2.2	3	12.6	12.6	3.2	yes
9	Pig	Baseline	yes	yes	10.8	8.6	2	8.4	8.4	2	yes
10	Pig	Baseline	yes	yes	19.2	0.6	4	0	0	0.8	yes
11	Dog	Baseline	no	no	0	60	0	1.4	1.4	0	no
12	Dog	Baseline	yes	yes	5	12.8	5	14.4	14.4	0.2	yes
13	Dog	Baseline	no	yes	0.4	6.4	1	4.8	4.8	0	no
14	Dog	Baseline	yes	yes	15.6	0.6	2	0	0	0	no
15	Dog	Baseline	yes	yes	24.2	0.2	10	0	0	0	no
16	Dog	Baseline	yes	no	1	4.6	1	3.2	3.2	15.4	yes
17	Dog	Baseline	no	no	0	60	0	55.6	55.6	0	no
18	Dog	Baseline	no	yes	1.6	19.8	1	17.2	17.2	0	no
19	Dog	Baseline	yes	yes	18	1.4	2	1.8	1.8	0	no
20	Dog	Baseline	yes	no	2	8.2	1	5.4	5.4	1	yes
21	Dog	Baseline	yes	yes	11	2.4	2	2	2	0	no
22	Dog	Baseline	yes	yes	23.2	3.4	8	3	3	0	no

## Sheet: Unsolvable phase (90s)
Subject ID	Species	Orientation to owner (s)	Orientation to experimenter (s)	Orientation to human (s)	First orientation to owner (s)	First orientation to experimenter (s)	First orientation to human (s)	Orientation_alternation_owner (freq)	Orientation_alternation_experimenter (freq)	Orientation-alternation (freq)	Apparatus-interaction (s)	First apparatus-interaction (s)
1	Pig	1.8	7.4	9.2	46.4	45.4	45.4	1	2	3	53.6	42.4
2	Pig	0	5.6	5.6	90	28	28	0	6	6	62.8	25.8
3	Pig	0	7.8	7.8	90	29.4	29.4	0	6	6	46.8	28.4
4	Pig	0	0	0	90	90	90	0	0	0	81.8	40.6
5	Pig	1	4.4	5.4	57.2	55	55	1	1	2	66.6	51.8
6	Pig	1.8	0	1.8	67.2	90	67.2	1	0	1	40	22.2
7	Pig	0	7.4	7.4	90	49.2	49.2	0	2	2	52.6	46.8
8	Pig	0	0	0	90	90	90	0	0	0	16.4	14.6
9	Pig	7.4	13.8	21.2	33.6	35.4	33.6	1	2	3	37.8	31.2
10	Pig	0	0	0	90	90	90	0	0	0	56	51.8
11	Dog	3.8	15	18.8	39.4	27	27	1	3	4	17.2	8.4
12	Dog	2.6	2.6	5.2	44.6	34.8	34.8	2	4	6	11.4	11.4
13	Dog	14.8	4.4	19.2	5.6	14.6	5.6	13	5	18	8.6	4.6
14	Dog	5.6	4	9.6	23.8	8.8	8.8	5	5	10	12	4.6
15	Dog	9.6	19.6	29.2	25.6	0.6	0.6	5	15	20	5.2	1.2
16	Dog	3	2.8	5.8	65.4	39	39	1	2	3	58.8	37.2
17	Dog	1	1.2	2.2	79.8	82.6	79.8	2	1	3	67.6	26.2
18	Dog	0	3	3	90	5.2	5.2	0	5	5	26.6	1.2
19	Dog	18.2	8.6	26.8	19	13.4	13.4	6	6	12	14.2	3.4
20	Dog	7.2	1.4	8.6	39.6	44.6	39.6	4	2	6	42.8	18.6
21	Dog	3.4	9.8	13.2	21	0.2	0.2	1	5	6	6.4	3.4
22	Dog	6.6	24.6	31.2	9.6	11	9.6	8	17	25	29	8.6
